# Supplementary material for: Co-Expression Network and Machine Learning Analysis of Transcriptomics Data Identifies Distinct Gene Signatures and Pathways in Lesional and Non-Lesional Atopic Dermatitis
Source: J Pers Med. 2024 Sep 10;14(9):960. doi: 10.3390/jpm14090960 (PMC11433539; doi:10.3390/jpm14090960)
Supplement: Supplementary file 1 [file jpm-14-00960-s001.zip]

Archive with 3 entries (3 files):
- Suplementary Table S1.pdf
- Suplemetary Figures S1-S8.pdf
- Suplemetary Tables S2-S7.xlsx
