# Supplementary material for: Co-Expression Network and Machine Learning Analysis of Transcriptomics Data Identifies Distinct Gene Signatures and Pathways in Lesional and Non-Lesional Atopic Dermatitis
Source: J Pers Med. 2024 Sep 10;14(9):960. doi: 10.3390/jpm14090960 (PMC11433539; doi:10.3390/jpm14090960)
Supplement: Supplementary file 1 [file jpm-14-00960-s001.zip › Suplemetary Tables S2-S7.xlsx]

## Sheet: Table S2
		Table S2: Summary of differentially co-expressed genes in significant modules derived from RNA-seq transcriptome data, GSE121212 dataset. LS-lesional skin, NL- nonlesional, and H-healthy skin.
		Comparison Group	LS vs H		LS vs NL			NL vs H
		Module	# Co-expressed genes in the module	# DCEGs in the module	Module	# Co-expressed genes in the modules	# DCEGs in the module	module	# Co-expressed genes in the module	# DCEGs in the module
		Blue module	1171	338	blue	601	240	blue	765	35
		Brown module	637	244	brown	459	32	magenta	68	5
					black	236	73
					red	312	96
		Total		975			441			40
			LS-lesional, NL-non-lesional, and healthy

## Sheet: TableS3
Module blue: lesional vs Healthy
Ingenuity Canonical Pathways	-log(p-value)	Molecules
Granulocyte Adhesion and Diapedesis	18.9	CCL13,CCL18,CCL19,CCL2,CCL20,CCL22,CCR5,CCR7,CLDN17,CXCL1,CXCL10,CXCL8,CXCL9,CXCR4,FPR3,HRH1,HRH2,ICAM1,IL1B,IL36A,IL36G,MMP1,MMP12,MMP9,SELE,SELP,THY1
Atherosclerosis Signaling	18.1	ALOX15,APOL1,CCL2,CD36,CXCL8,CXCR4,ICAM1,IL1B,IL36A,IL36G,LYZ,MMP1,MMP9,PLA2G2F,PLA2G3,PLA2G4B,PLA2G4D,RELB,S100A8,SELE,SELP,SERPINA1,TNFRSF12A
Agranulocyte Adhesion and Diapedesis	14.6	CCL13,CCL18,CCL19,CCL2,CCL20,CCL22,CCR5,CCR7,CLDN17,CXCL1,CXCL10,CXCL8,CXCL9,CXCR4,HRH1,ICAM1,IL1B,IL36A,IL36G,MMP1,MMP12,MMP9,SELE,SELP
Role of Hypercytokinemia/hyperchemokinemia in the Pathogenesis of Influenza	13.3	AREG,CCL2,CXCL10,CXCL8,IFIT3,IL1B,IL36A,IL36G,IRF7,IRF9,ISG15,MX1,OAS1,OAS2,OAS3,RSAD2
Pathogen Induced Cytokine Storm Signaling Pathway	12.3	AIM2,CCL13,CCL18,CCL19,CCL2,CCL20,CCL22,CCR5,CGAS,CLEC7A,COL6A6,CSF2RB,CXCL1,CXCL10,CXCL8,CXCL9,CXCR4,GZMB,IL1B,IL36A,IL36G,IRF7,IRF9,PGF,SOCS3,SRGN,STING1,UNC13D
Interferon Signaling	10.4	IFI6,IFIT1,IFIT3,IFITM1,IFITM3,IRF9,ISG15,MX1,OAS1,SOCS1
S100 Family Signaling Pathway	8.46	AREG,BCL3,CCL20,CCR5,CCR7,CD36,CXCL8,FPR3,GPR158,GPR68,HBEGF,HRH1,HRH2,HTR7,IL1B,IRAK2,MMP1,MMP12,MMP9,PGF,PLA2G2F,PLA2G3,PLA2G4B,PLA2G4D,PLAT,PRKCQ,S100A12,S100A2,S100A7,S100A7A,S100A8,S100A9,S100P,WNT5A
LXR/RXR Activation	6.81	ABCG4,APOL1,CCL2,CD36,IL1B,IL36A,IL36G,LYZ,MMP9,RELB,S100A8,SERPINA1
Glucocorticoid Receptor Signaling	6.7	CCL13,CCL2,CD3D,CSF2RB,CXCL8,H3C3,ICAM1,IL1B,IL2RA,IL4R,IL7R,JAK3,KRT16,KRT17,KRT6A,KRT6B,KRT6C,MMP1,MMP9,PLA2G2F,PLA2G3,PLA2G4B,PLA2G4D,PLAU,SELE,SERPINE1
Macrophage Alternative Activation Signaling Pathway	6.35	ALOX15,CCL22,CD36,CLEC10A,H3C3,IL1B,IL36A,IL36G,IL4R,JAK3,RELB,SOCS1,SOCS3,ZC3H12A
Differential Regulation of Cytokine Production in Intestinal Epithelial Cells by IL-17A and IL-17F	6.24	CCL2,CXCL1,DEFB103A/DEFB103B,DEFB4A/DEFB4B,IL1B,LCN2
Hepatic Fibrosis / Hepatic Stellate Cell Activation	6.21	CCL2,CCR5,CCR7,COL6A6,CXCL8,CXCL9,ICAM1,IL1B,IL4R,MMP1,MMP9,PGF,RELB,SERPINE1
Airway Pathology in Chronic Obstructive Pulmonary Disease	6.09	CCL2,CCL20,CXCL1,CXCL8,GZMB,IL1B,IL36A,IL36G,LCN2,MMP1,MMP9
Tumor Microenvironment Pathway	5.84	CCL2,CD274,CXCL8,CXCR4,ICAM1,IL1B,MMP1,MMP12,MMP9,PGF,PLAU,RELB,TNC
IL-33 Signaling Pathway	5.66	AREG,CCL2,CXCL8,H2BC17,ICAM1,IL1B,IL36A,IL36G,KLK6,MMP12,MMP9,PRSS22,SELE
IL-17 Signaling	5.63	CCL2,CCL20,CCL22,CXCL1,CXCL8,DEFB103A/DEFB103B,DEFB4A/DEFB4B,IL1B,IL36A,IL36G,LCN2,MMP9,PGF
Salvage Pathways of Pyrimidine Deoxyribonucleotides	5.36	APOBEC3A,APOBEC3B,TYMP,UPP1
Role Of Chondrocytes In Rheumatoid Arthritis Signaling Pathway	5.33	CCL2,CXCL8,CXCR4,IL1B,IL36A,IL36G,MMP1,MMP12,MMP9,PGF,PLAU
Th1 and Th2 Activation Pathway	5.26	CCR5,CD274,CD3D,CXCR4,ICAM1,ICOS,IL2RA,IL4R,JAK3,PRKCQ,SOCS1,SOCS3
Coronavirus Pathogenesis Pathway	5.21	CCL2,CCNE1,CTSL,CXCL8,IL1B,IRF7,IRF9,OAS1,OAS2,OAS3,RELB,SERPINE1,STING1
IL-12 Signaling and Production in Macrophages	5.21	ALOX15,APOL1,CCR5,H3C3,IRF8,LCK,LYZ,PRKCQ,RELB,S100A8,SELE,SELP,SERPINA1,SOCS3
p38 MAPK Signaling	5.15	CDC25B,H3C3,IL1B,IL36A,IL36G,IRAK2,PLA2G2F,PLA2G3,PLA2G4B,PLA2G4D
Neuroprotective Role of THOP1 in Alzheimer's Disease	5.12	GZMB,KLK6,MMP9,PRSS22,PRSS27,PRSS3,PRSS53,SERPINA3,TMPRSS11D,TMPRSS4
Role of Pattern Recognition Receptors in Recognition of Bacteria and Viruses	4.91	CLEC7A,CXCL8,IL1B,IL36A,IL36G,IRF7,OAS1,OAS2,OAS3,PRKCQ,RELB
Wound Healing Signaling Pathway	4.89	COL6A6,CXCL8,HBEGF,IL1B,IL36A,IL36G,KRT16,KRT17,KRT6A,KRT6B,KRT6C,MMP1,MMP9,PGF
Role of MAPK Signaling in Inhibiting the Pathogenesis of Influenza	4.85	CCL2,CXCL10,CXCL8,IL1B,PLA2G2F,PLA2G3,PLA2G4B,PLA2G4D
Macrophage Classical Activation Signaling Pathway	4.84	CCL20,CXCL10,CXCL8,CXCL9,IL1B,IL36A,IL36G,IRF8,IRF9,PARP9,SOCS1,SOCS3
Role of Macrophages, Fibroblasts and Endothelial Cells in Rheumatoid Arthritis	4.73	CCL2,CXCL8,ICAM1,IL1B,IL32,IL36A,IL36G,IRAK2,MMP1,PGF,PRKCQ,PRSS3,SELE,SOCS1,SOCS3,WNT5A
Th2 Pathway	4.64	CCR5,CD3D,CXCR4,ICAM1,ICOS,IL2RA,IL4R,JAK3,PRKCQ,SOCS3
IL-13 Signaling Pathway	4.44	ALOX15,CD36,DEFB103A/DEFB103B,DEFB4A/DEFB4B,HBEGF,IL4R,LCK,SOCS1,SOCS3
Neuroinflammation Signaling Pathway	4.38	BIRC3,CCL2,CXCL10,CXCL8,ICAM1,IL1B,IRAK2,IRF7,JAK3,MMP9,PLA2G2F,PLA2G3,PLA2G4B,PLA2G4D,RELB
Role of IL-17F in Allergic Inflammatory Airway Diseases	4.34	CCL2,CXCL1,CXCL10,CXCL8,IL1B,RELB
Th1 Pathway	4.27	CCR5,CD274,CD3D,ICAM1,ICOS,JAK3,PRKCQ,SOCS1,SOCS3
TREM1 Signaling	4.01	CCL2,CD83,CXCL8,DEFB4A/DEFB4B,ICAM1,IL1B,RELB
Role of Cytokines in Mediating Communication between Immune Cells	3.99	CXCL8,IL1B,IL20,IL32,IL36A,IL36G
Coagulation System	3.94	F12,PLAT,PLAU,SERPINA1,SERPINE1
HMGB1 Signaling	3.92	CCL2,CXCL8,ICAM1,IL1B,IL36A,IL36G,PLAT,RELB,SELE,SERPINE1
MIF-mediated Glucocorticoid Regulation	3.88	PLA2G2F,PLA2G3,PLA2G4B,PLA2G4D,RELB
Role of IL-17A in Arthritis	3.86	CCL2,CCL20,CXCL1,CXCL8,MMP1,RELB
Noradrenaline and Adrenaline Degradation	3.82	ADH7,ALDH1A3,DHRS9,IL4I1,SMOX
Role Of Osteoblasts In Rheumatoid Arthritis Signaling Pathway	3.77	CTSC,CTSL,CXCL8,IL1B,IL36A,IL36G,JAK3,MMP1,MMP12,MMP9,PGF,WNT5A
VEGF Family Ligand-Receptor Interactions	3.77	NRP2,PGF,PLA2G2F,PLA2G3,PLA2G4B,PLA2G4D,PRKCQ
Pathogenesis of Multiple Sclerosis	3.68	CCR5,CXCL10,CXCL9
Retinoate Biosynthesis I	3.55	ADH7,AKR1B10,ALDH1A3,DHRS9,RDH16
Tumoricidal Function of Hepatic Natural Killer Cells	3.51	GZMB,ICAM1,SERPINB9,SRGN
IL-10 Signaling	3.5	BCL3,CCR5,ICAM1,IL1B,IL36A,IL36G,IL4R,RELB,SOCS3
Serotonin Receptor Signaling	3.47	CCNE1,CCR7,CXCL8,H3C3,HTR3A,HTR7,IL1B,IL4I1,LCK,MMP9,PLA2G2F,PLA2G3,PLA2G4B,PLA2G4D,PRKCQ,SMOX,TGM6
IL-17A Signaling in Airway Cells	3.47	CCL20,CXCL1,DEFB4A/DEFB4B,IL19,JAK3,RELB
MIF Regulation of Innate Immunity	3.46	PLA2G2F,PLA2G3,PLA2G4B,PLA2G4D,RELB
RAR Activation	3.45	ADH7,ALDH1A3,CSF2RB,CXCL8,DHRS9,FABP5,GDPD3,IL1B,IL36A,IL36G,MMP1,MMP9,PLAU,RDH16,RELB,SOCS3
Role of JAK1 and JAK3 in γc Cytokine Signaling	3.4	IL2RA,IL4R,IL7R,JAK3,SOCS1,SOCS3
IL-17A Signaling in Gastric Cells	3.37	CCL20,CXCL1,CXCL10,CXCL8
Pulmonary Healing Signaling Pathway	3.31	CCNB1,CXCR4,HBEGF,LCK,MMP1,MMP12,MMP9,PGF,PRKCQ,WNT5A
Serotonin Degradation	3.3	ADH7,ALDH1A3,DHRS9,IL4I1,SMOX,UGT1A9 (includes others)
Tryptophan Degradation X (Mammalian, via Tryptamine)	3.3	AKR1B10,ALDH1A3,IL4I1,SMOX
STAT3 Pathway	3.21	CDC25A,CSF2RB,IL1B,IL2RA,IL4R,IL7R,SOCS1,SOCS3
Role of JAK family kinases in IL-6-type Cytokine Signaling	3.09	MMP1,PGF,SERPINA1,SERPINA3,SOCS1,SOCS3
Airway Inflammation in Asthma	2.96	CCL2,CCL20,CXCL8,MMP9
Role of MAPK Signaling in the Pathogenesis of Influenza	2.95	CCL2,CXCL10,PLA2G2F,PLA2G3,PLA2G4B,PLA2G4D
Melatonin Degradation II	2.95	IL4I1,SMOX
Multiple Sclerosis Signaling Pathway	2.94	CXCL1,CXCL8,IL1B,IL2RA,IL36A,IL36G,IL7R,MMP9,PARP9,PLAU
Acute Phase Response Signaling	2.93	IL1B,IL36A,IL36G,RELB,SERPINA1,SERPINA3,SERPINE1,SOCS1,SOCS3
Primary Immunodeficiency Signaling	2.87	CD3D,ICOS,IL7R,JAK3,LCK
IL-9 Signaling	2.86	BCL3,JAK3,RELB,SOCS3
Production of Nitric Oxide and Reactive Oxygen Species in Macrophages	2.83	APOL1,IRF8,JAK3,LYZ,PPP1R3C,PRKCQ,RELB,S100A8,SERPINA1
Neutrophil Extracellular Trap Signaling Pathway	2.82	CCR5,CLEC7A,COL6A6,CXCL8,IL1B,LCK,LTF,MMP9,PLA2G2F,PLA2G3,PLA2G4B,PLA2G4D,PRKCQ,SELP
Osteoarthritis Pathway	2.74	CXCL8,ELF3,IL1B,MMP1,MMP12,MMP9,PGF,RELB,S100A8,S100A9
Differential Regulation of Cytokine Production in Macrophages and T Helper Cells by IL-17A and IL-17F	2.73	CCL2,CXCL1,IL1B
IL-17A Signaling in Fibroblasts	2.73	CCL2,LCN2,MMP1,RELB
IL-6 Signaling	2.65	CXCL8,IL1B,IL36A,IL36G,RELB,SOCS1,SOCS3
Eicosanoid Signaling	2.54	ALOX15,PLA2G2F,PLA2G3,PLA2G4B,PLA2G4D
Putrescine Degradation III	2.47	ALDH1A3,IL4I1,SMOX
Erythropoietin Signaling Pathway	2.46	BIRC3,CSF2RB,CXCL8,IL1B,IL36A,IL36G,PRKCQ,RELB
MSP-RON Signaling In Cancer Cells Pathway	2.46	CSF2RB,ELF3,ELF5,F12,KLK6,PGF,RELB
Toll-like Receptor Signaling	2.33	IL1B,IL36A,IL36G,IRAK2,RELB
Antioxidant Action of Vitamin C	2.28	CSF2RB,PLA2G2F,PLA2G3,PLA2G4B,PLA2G4D,RELB
Leukocyte Extravasation Signaling	2.24	CLDN17,CXCR4,ICAM1,MMP1,MMP12,MMP9,PRKCQ,THY1
Hepatic Fibrosis Signaling Pathway	2.18	CCL2,CXCL8,ICAM1,IL1B,IL36A,IL36G,IRAK2,MMP1,PGF,PRKCQ,RELB,SERPINE1,WNT5A
ID1 Signaling Pathway	2.14	BCL3,CCNE1,CHRNA3,CHRNA9,LCK,MMP9,PGF,S100A9
CDX Gastrointestinal Cancer Signaling Pathway	2.12	CXCL8,HBEGF,IL1B,IL36A,IL36G,JAK3,RELB,WNT5A
HOTAIR Regulatory Pathway	2.1	H3C3,ICAM1,MMP1,MMP12,MMP9,RELB,WNT5A
Pancreatic Adenocarcinoma Signaling	2.07	CCNE1,HBEGF,JAK3,MMP9,PGF,RELB
Immunogenic Cell Death Signaling Pathway	2.07	CGAS,CXCL10,GZMB,IL1B,STING1
MSP-RON Signaling Pathway	2.06	CCL2,CSF2RB,F12,KLK6
Role of Tissue Factor in Cancer	2.06	CXCL1,CXCL8,HBEGF,IL1B,LCK,MMP1,MMP9,PRSS3
IL-8 Signaling	2.03	CXCL1,CXCL8,HBEGF,ICAM1,IRAK2,MMP9,PGF,PRKCQ
Senescence Pathway	2.03	CCNB1,CCNE1,CDC25A,CDC25B,CGAS,CXCL8,ELF3,ELF5,SERPINE1,STING1
LPS/IL-1 Mediated Inhibition of RXR Function	2.01	ALDH1A3,FABP5,FMO2,HS3ST3A1,IL1B,IL36A,IL36G,IL4I1,SMOX
GADD45 Signaling	2.01	CCNB1,CCNE1,IL1B,RELB
Dopamine Degradation	2.01	ALDH1A3,IL4I1,SMOX
Ribonucleotide Reductase Signaling Pathway	2.01	CDC25A,CDH3,H3C3,MMP9,MYBL2,PARP9,RRM2

## Sheet: TableS4
Module brown: lesional vs healthy
Ingenuity Canonical Pathways	-log(p-value)	Molecules
Role Of Osteoblasts In Rheumatoid Arthritis Signaling Pathway	3.1	BMP3,DKK2,IL37,LIF,MMP16,SFRP2,TGFB2,WIF1,WNT2
Neurovascular Coupling Signaling Pathway	2.63	CACNA1H,CHRM1,CHRM4,GABRB3,GRIN2A,KCNMB4,PNPLA3,PRKG2
Iron homeostasis signaling pathway	2.58	BMP3,CP,EGF,HBA1/HBA2,HBB,TMPRSS6
RAR Activation	2.41	ADH1B,CRABP1,DKK2,EGF,IL37,LIF,PPARGC1A,RORC,TBX5,TGFB2,ZBTB16
LPS/IL-1 Mediated Inhibition of RXR Function	2.38	ABCB11,CYP2J2,GSTM5,GSTT2/GSTT2B,HS3ST6,IL37,PPARGC1A,SOD3
S100 Family Signaling Pathway	2.33	ADGRB1,ADGRD1,AGTR1,BTC,CACNA1H,CHRM1,CHRM4,EGF,LGR5,MMP16,NPY1R,NPY5R,PTGFR,TGFB2,TRPV6,WNT2
Calcium Signaling	2.18	AKAP5,CACNA1H,GRIN2A,TNNC1,TNNT2,TNNT3,TRPV6
VDR/RXR Activation	2.12	HOXA10,SEMA3B,TGFB2,TRPV6
CREB Signaling in Neurons	2.1	ADGRB1,ADGRD1,AGTR1,CACNA1H,CHRM1,CHRM4,EGF,GRIN2A,LGR5,NPY1R,NPY5R,PTGFR,TGFB2
WNT/β-catenin Signaling	2.1	CDH12,DKK2,SFRP2,TGFB2,WIF1,WNT2

## Sheet: Table S5
Module blue: lesional vs non-lesional
Ingenuity Canonical Pathways	-log(p-value)	Molecules
Differential Regulation of Cytokine Production in Intestinal Epithelial Cells by IL-17A and IL-17F	5.69	CCL2,CXCL1,DEFB103A/DEFB103B,DEFB4A/DEFB4B,LCN2
Role of Cytokines in Mediating Communication between Immune Cells	2.79	CXCL8,IL20,IL36A,IL36G
IL-33 Signaling Pathway	3.42	AREG,CCL2,CXCL8,IL36A,IL36G,KLK6,PRSS22,SELE
IL-17A Signaling in Fibroblasts	2.27	CCL2,LCN2,MMP1
Role Of Chondrocytes In Rheumatoid Arthritis Signaling Pathway	2.67	CCL2,CXCL8,IL36A,IL36G,MMP1,PGF
Role of JAK family kinases in IL-6-type Cytokine Signaling	2.19	MMP1,PGF,SERPINA1,SOCS3
Serotonin Receptor Signaling	2.07	HTR3A,HTR7,SMOX
Macrophage Classical Activation Signaling Pathway	2.05	CCL20,CXCL8,IL36A,IL36G,PARP9,SOCS3
Role of Pattern Recognition Receptors in Recognition of Bacteria and Viruses	4.77	CLEC7A,CXCL8,IL36A,IL36G,IRF7,OAS1,OAS2,OAS3,PRKCQ
Noradrenaline and Adrenaline Degradation	3.41	ADH7,ALDH1A3,DHRS9,SMOX
Role Of Osteoblasts In Rheumatoid Arthritis Signaling Pathway	2.66	CTSC,CTSL,CXCL8,IL36A,IL36G,MMP1,PGF,WNT5A
Senescence Pathway	2.13	CCNB1,CCNE1,CDC25A,CDC25B,CGAS,CXCL8,ELF3,ELF5
Atherosclerosis Signaling	9.4	APOL1,CCL2,CD36,CXCL8,IL36A,IL36G,MMP1,PLA2G2F,PLA2G3,PLA2G4D,S100A8,SELE,SERPINA1
S100 Family Signaling Pathway	5.96	AREG,CCL20,CD36,CXCL8,GPR68,HBEGF,HTR7,IRAK2,MMP1,PGF,PLA2G2F,PLA2G3,PLA2G4D,PLAT,PRKCQ,S100A12,S100A2,S100A7,S100A7A,S100A8,S100A9,S100P,WNT5A
Wound Healing Signaling Pathway	4.56	CXCL8,HBEGF,IL36A,IL36G,KRT16,KRT17,KRT6A,KRT6B,KRT6C,MMP1,PGF
Macrophage Alternative Activation Signaling Pathway	2.52	CCL22,CD36,IL36A,IL36G,IL4R,SOCS3,ZC3H12A
VEGF Family Ligand-Receptor Interactions	3.86	NRP2,PGF,PLA2G2F,PLA2G3,PLA2G4D,PRKCQ
p38 MAPK Signaling	3.86	CDC25B,IL36A,IL36G,IRAK2,PLA2G2F,PLA2G3,PLA2G4D
Glucocorticoid Receptor Signaling	2.46	CCL2,CXCL8,IL4R,KRT16,KRT17,KRT6A,KRT6B,KRT6C,MMP1,PLA2G2F,PLA2G3,PLA2G4D,SELE
Role of MAPK Signaling in the Pathogenesis of Influenza	2.09	CCL2,PLA2G2F,PLA2G3,PLA2G4D
Phospholipases	2.4	LIPG,PLA2G2F,PLA2G3,PLA2G4D
MIF-mediated Glucocorticoid Regulation	2.34	PLA2G2F,PLA2G3,PLA2G4D
MIF Regulation of Innate Immunity	2.09	PLA2G2F,PLA2G3,PLA2G4D
Interferon Signaling	8.9	IFI6,IFIT1,IFIT3,IFITM1,IFITM3,ISG15,MX1,OAS1
IL-17 Signaling	5.79	CCL2,CCL20,CCL22,CXCL1,CXCL8,DEFB103A/DEFB103B,DEFB4A/DEFB4B,IL36A,IL36G,LCN2,PGF
Airway Pathology in Chronic Obstructive Pulmonary Disease	4.8	CCL2,CCL20,CXCL1,CXCL8,IL36A,IL36G,LCN2,MMP1
LXR/RXR Activation	4.67	ABCG4,APOL1,CCL2,CD36,IL36A,IL36G,S100A8,SERPINA1
Pathogen Induced Cytokine Storm Signaling Pathway	4.29	CCL2,CCL20,CCL22,CGAS,CLEC7A,CXCL1,CXCL8,IL36A,IL36G,IRF7,PGF,SOCS3,UNC13D
Role of Macrophages, Fibroblasts and Endothelial Cells in Rheumatoid Arthritis	4.13	CCL2,CXCL8,IL36A,IL36G,IRAK2,MMP1,PGF,PRKCQ,PRSS3,SELE,SOCS3,WNT5A
Granulocyte Adhesion and Diapedesis	4.12	CCL2,CCL20,CCL22,CXCL1,CXCL8,IL36A,IL36G,MMP1,SELE
Agranulocyte Adhesion and Diapedesis	3.77	CCL2,CCL20,CCL22,CXCL1,CXCL8,IL36A,IL36G,MMP1,SELE
Role of IL-17A in Arthritis	3.71	CCL2,CCL20,CXCL1,CXCL8,MMP1
Serotonin Degradation	3.27	ADH7,ALDH1A3,DHRS9,SMOX,UGT1A9 (includes others)
Retinoate Biosynthesis I	3.2	ADH7,AKR1B10,ALDH1A3,DHRS9
Coronavirus Pathogenesis Pathway	3.15	CCL2,CCNE1,CTSL,CXCL8,IRF7,OAS1,OAS2,OAS3
IL-13 Signaling Pathway	3.1	CD36,DEFB103A/DEFB103B,DEFB4A/DEFB4B,HBEGF,IL4R,SOCS3
Role of MAPK Signaling in Inhibiting the Pathogenesis of Influenza	3.05	CCL2,CXCL8,PLA2G2F,PLA2G3,PLA2G4D
Neuroprotective Role of THOP1 in Alzheimer's Disease	3	KLK6,PRSS22,PRSS27,PRSS3,TMPRSS11D,TMPRSS4
HMGB1 Signaling	2.99	CCL2,CXCL8,IL36A,IL36G,PLAT,RND1,SELE
IL-17A Signaling in Gastric Cells	2.74	CCL20,CXCL1,CXCL8
Tryptophan Degradation X (Mammalian, via Tryptamine)	2.7	AKR1B10,ALDH1A3,SMOX
Salvage Pathways of Pyrimidine Deoxyribonucleotides	2.52	TYMP,UPP1
Airway Inflammation in Asthma	2.44	CCL2,CCL20,CXCL8
IL-17A Signaling in Airway Cells	2.44	CCL20,CXCL1,DEFB4A/DEFB4B,IL19
IL-8 Signaling	2.43	CXCL1,CXCL8,HBEGF,IRAK2,PGF,PRKCQ,RND1
Ethanol Degradation II	2.37	ADH7,ALDH1A3,DHRS9
Guanosine Nucleotides Degradation III	2.2	GDA,PNP
Hepatic Fibrosis Signaling Pathway	2.17	CCL2,CXCL8,IL36A,IL36G,IRAK2,MMP1,PGF,PRKCQ,RND1,WNT5A
Coronavirus Replication Pathway	2.07	CTSL,IFITM1,IFITM3
Role of IL-17F in Allergic Inflammatory Airway Diseases	2.01	CCL2,CXCL1,CXCL8
Retinol Biosynthesis	2.01	AKR1B10,DHRS9,LIPG

## Sheet: Table S6
Module red : lesional vs non-lesional
Ingenuity Canonical Pathways	-log(p-value)	Molecules
Granulocyte Adhesion and Diapedesis	8.27	CCR7,CXCL10,CXCL9,CXCR4,HRH2,MMP12,MMP9
Agranulocyte Adhesion and Diapedesis	6.46	CCR7,CXCL10,CXCL9,CXCR4,MMP12,MMP9
Atherosclerosis Signaling	4.51	ALOX15,CXCR4,LYZ,MMP9
Pathogenesis of Multiple Sclerosis	4.2	CXCL10,CXCL9
Tumor Microenvironment Pathway	4.01	CD274,CXCR4,MMP12,MMP9
Tumoricidal Function of Hepatic Natural Killer Cells	3.32	GZMB,SERPINB9
Axonal Guidance Signaling	3.24	ADAM19,ADAMDEC1,CXCR4,MMP12,MMP9
Neuroprotective Role of THOP1 in Alzheimer's Disease	3.23	GZMB,MMP9,SERPINA3
Role Of Chondrocytes In Rheumatoid Arthritis Signaling Pathway	3.04	CXCR4,MMP12,MMP9
Inhibition of Matrix Metalloproteases	2.89	MMP12,MMP9
Pathogen Induced Cytokine Storm Signaling Pathway	2.82	CXCL10,CXCL9,CXCR4,GZMB
Th1 and Th2 Activation Pathway	2.79	CD274,CXCR4,JAK3
Leukocyte Extravasation Signaling	2.65	CXCR4,MMP12,MMP9
Hepatic Fibrosis / Hepatic Stellate Cell Activation	2.64	CCR7,CXCL9,MMP9
Pulmonary Healing Signaling Pathway	2.61	CXCR4,MMP12,MMP9
Primary Immunodeficiency Signaling	2.54	IL7R,JAK3
Role of JAK1 and JAK3 in γc Cytokine Signaling	2.4	IL7R,JAK3
Role Of Osteoblasts In Rheumatoid Arthritis Signaling Pathway	2.36	JAK3,MMP12,MMP9
IL-7 Signaling Pathway	2.3	IL7R,JAK3
Immunogenic Cell Death Signaling Pathway	2.18	CXCL10,GZMB
Crosstalk between Dendritic Cells and Natural Killer Cells	2.17	CCR7,CD83
Role Of Osteoclasts In Rheumatoid Arthritis Signaling Pathway	2.08	ADAM19,MMP12,MMP9
Neuroinflammation Signaling Pathway	2.05	CXCL10,JAK3,MMP9

## Sheet: TableS7
Module bule: non-lsional vs healthy
Ingenuity Canonical Pathways	-log(p-value)	Molecules
IL-13 Signaling Pathway	3.29	ALOX15,DEFB4A/DEFB4B,SOCS3
Pathogen Induced Cytokine Storm Signaling Pathway	2.82	CCL13,CCL18,COL6A6,SOCS3
Granulocyte Adhesion and Diapedesis	2.68	CCL13,CCL18,MMP12
Agranulocyte Adhesion and Diapedesis	2.55	CCL13,CCL18,MMP12
Role of JAK2 in Hormone-like Cytokine Signaling	2.49	BIRC3,SOCS3
S100 Family Signaling Pathway	2.45	MMP12,S100A7,S100A7A,S100A8,S100A9
IL-12 Signaling and Production in Macrophages	2.4	ALOX15,S100A8,SOCS3
Osteoarthritis Pathway	2.4	MMP12,S100A8,S100A9
Role Of Osteoclasts In Rheumatoid Arthritis Signaling Pathway	2.08	BIRC3,COL6A6,MMP12
